# Supplementary material for: Ubiquitination Regulates Reorganization of the Membrane System During Cytomegalovirus Infection
Source: Life (Basel). 2025 Jul 31;15(8):1212. doi: 10.3390/life15081212 (PMC12387746; doi:10.3390/life15081212)
Supplement: Supplementary file 1 [file life-15-01212-s001.zip]

Archive with 3 entries (3 files):
- Radic et al_Supplementary material.pdf
- Video S1_EGFP Rab10 16hpi -17hpi_Mock.avi
- Video S2_EGFP Rab10 16hpi -17hpi_PYR-41.avi
